# Supplementary material for: Topographic maps representing haptic numerosity reveals distinct sensory representations in supramodal networks
Source: Nat Commun. 2021 Jan 11;12:221. doi: 10.1038/s41467-020-20567-5 (PMC7801743; doi:10.1038/s41467-020-20567-5)
Supplement: Supplementary file 3 — Source Data [file 41467_2020_20567_MOESM3_ESM.xlsx]

## Sheet: Supp Table 1
participants	L NhTO	L NhF	L NhPO	L NhPC1	L NhPC2	L NhPC3	R NhTO	R NhF	R NhPO	R NhPC1	R NhPC2	R NhPC3	x	L = left
1		-22	-26	-28	-41	-45		22	21	26	29	29		R= right
2	-57	-21		-24	-34	-45	59	24	26	16	35	51
3		-22	-29	-25	-29	-39	51	21	21	22	33	45
4		-23	-24	-18	-37	-40	54	19	24	12	31	38
5	-52	-21	-24	-22	-43	-49	50	24	30	19	30	45
6		-33		-21	-45		53	22		21	30	39
7				-27	-40	-58		20			39	52
mean	-54.5	-23.6667	-25.75	-23.5714	-38.4286	-46	53.4	21.7143	24.4	19.3333	32.4286	42.7143
std	3.53553	4.63321	2.36291	3.5051	5.53345	6.9282	3.50714	1.88982	3.78153	4.88535	3.55233	8.05635
participants	L NhTO	L NhF	L NhPO	L NhPC1	L NhPC2	L NhPC3	R NhTO	R NhF	R NhPO	R NhPC1	R NhPC2	R NhPC3	y
1		-18	-75	-55	-39	-26		-18	-87	-62	-58	-41
2	-60	-9		-60	-52	-34	-61	-18	-78	-77	-57	-39
3		2	-87	-63	-46	-36	-63	0	-89	-55	-42	-39
4		-1	-82	-63	-47	-36	-54	-10	-77	-64	-48	-34
5	-61	-7	-89	-68	-47	-31	-59	-8	-73	-70	-58	-40
6		-11		-62	-37		-56	-16		-65	-51	-33
7				-49	-39	-25		-4			-39	-20
mean	-60.5	-7.33333	-83.25	-60	-43.8571	-31.3333	-58.6	-10.5714	-80.8	-65.5	-50.4286	-35.1429
std	0.707107	7.17403	6.23832	6.21825	5.55063	4.88535	3.64692	7.09124	6.87023	7.44983	7.8072	7.3355
participants	L NhTO	L NhF	L NhPO	L NhPC1	L NhPC2	L NhPC3	R NhTO	R NhF	R NhPO	R NhPC1	R NhPC2	R NhPC3	z
1		62	37	60	52	39		55	28	59	64	45
2	-17	65		59	63	61	-17	63	30	55	57	47
3		51	34	68	65	42	-11	63	31	75	46	47
4		51	31	66	51	42	-2	56	37	66	56	52
5	-8	61	33	52	57	45	-14	55	47	68	71	53
6		73		78	66		-9	75		75	74	51
7				60	57	41		60			52	50
mean	-12.5	60.5	33.75	63.2857	58.7143	45	-10.6	61	34.6	66.3333	60	49.2857
std	6.36396	8.47939	2.5	8.30089	6.07493	8.07465	5.68331	7.0946	7.70065	8.18942	10.1489	2.98408

## Sheet: Supp Table 2
participant	1			2			3			4			5			6			7
	Average	EV	ES	Average	EV	ES	Average	EV	ES	Average	EV	ES	Average	EV	ES	Average	EV	ES	Average	EV	ES	percentage of maps with significant progression	number of maps
L NhTO				1	0	1							1	1	1							0.833333	6
L NhPO	1	1	1				1	0	1	1	1	1	1	0	1							0.833333	12
L NhPC1	1	1	1	1	1	1	1	1	1	1	1	1	1	1	1	1	1	1	1	1	1	1	21
L NhPC2	1	1	1	1	1	1	1	1	1	1	1	1	1	1	1	1	1	1	1	1	1	1	21
L NhPC3	1	1	1	1	1	1	1	1	1	1	1	1	1	1	1				1	1	1	1	18
L NhF	1	1	1	1	1	1	1	1	1	0	0	1	1	1	1	1	1	1				0.888889	18
R NhTO				1	1	1	1	1	1	0	1	1	1	1	1	1	1	0				0.866667	15
F NhPO	1	0	0	1	1	1				1	1	1	1	1	1							0.833333	12
R NhPC1	1	1	1	1	1	1	1	1	1	1	1	1	1	1	1	1	1	1	1	0	1	0.952381	21
R NhPC2	1	1	1	1	1	1	1	1	1	1	1	1	1	1	1	1	1	1	1	1	1	1	21
R NhPC3	1	1	1	1	1	1	1	1	1	1	1	1	1	1	1	1	1	1	1	0	1	0.952381	21
R NhF	1	1	1	1	1	1	1	1	1	1	1	1	1	1	1	1	1	1	1	1	1	1	21
		# maps			# maps			# maps			# maps			# maps			# maps			# maps
Left	1	15		0.933333	15		0.933333	15		0.866667	15		0.944444	18		1	9		1	9
Right	0.866667	15		1	18		1	15		0.944444	18		1	18		0.933333	15		0.833333	12
EV= equal total volume of spheres
ES= Equal individual spere size
1= significant progression along the cortex
0= non significant progression along the cortex
